# Supplementary material for: C-to-G Base Editing Enhances Oleic Acid Production by Generating Novel Alleles of FATTY ACID DESATURASE 2 in Plants
Source: Front Plant Sci. 2021 Oct 26;12:748529. doi: 10.3389/fpls.2021.748529 (PMC8576475; doi:10.3389/fpls.2021.748529)
Supplement: Supplementary file 1 [file Table_1.xlsx]

## Sheet: Table 1
Supplementary Table 1. Fatty acid composition (%) of the selected transgenic alleles at their T2 seeds.
Fatty acid	Col-0		Transgenic lines (n=T1 allele number)
			g2ABEn	g3ABEn		g4ABEn				g5ABEn			g6ABEn
	1	2	n=1	1	2	1	2	3	4	1	2	3	1	2
16:0	13.9	13.1	8.7	8.4	7.9	13	14.5	13.1	14.1	8.5	9	8.8	13.6	9
18:0	11	9.9	3.6	3.3	3.4	9.1	11.6	9.9	11.6	3.5	3.4	3.7	9.9	3.6
18:1	17.7	18.4	12.1	17	19.4	16.1	17.5	18.2	17.9	15.2	13	15.1	15.7	13.6
18:2	24.6	26.2	29.3	29.5	26.8	28.1	25	25.9	23.6	28.7	29.4	30.2	25.9	29.5
18:3	15.7	16	21.6	18.9	18.5	15.8	14.8	15.7	14.8	20.2	21.5	20	16.5	20.7
20:0	2.8	1.9	3.2	2.5	2.7	2	2	1.9	1.8	3	2.7	2.9	2	3
20:1	14.3	14.6	21.5	20.4	21.3	15.9	14.6	15.2	16.2	20.9	20.8	19.3	16.4	20.7
Fatty acid	Transgenic lines (n=T1 allele number)
	g1CBEn		g4CBEn								g5CBEn
	1	2	1	2	3	4	5	6	7	8	1	2	3	4
16:0	12.9	15.9	13.6	11.8	14.2	20	12.8	16.4	13.5	10.2	7.5	6.9	6.2	8.6
18:0	9.6	13.7	10.4	8.1	11.3	20.2	9.1	14.7	10.3	5.2	3.5	3.6	2.9	3.8
18:1	18.5	17.5	17.1	17.2	18.9	19.1	16.8	18.5	16.8	15.3	*36.5	*36.2	*48.9	*21.6
18:2	25.9	23.7	25.9	27.9	25.3	18.6	27.8	22.6	26.5	30.5	11.9	14.5	8	19.3
18:3	15.9	14.5	16.2	16.9	14.3	10.8	16.5	13.2	16.1	19	13.8	13.7	9.5	19.6
20:0	1.9	1.8	2	2	1.8	1.6	2.1	1.8	2.1	2.3	2.3	2.4	1.8	3.1
20:1	15.3	12.8	14.8	16.1	14.3	9.7	14.9	12.8	14.7	17.4	24.2	22.4	22.5	23.6

## Sheet: Table 2
Supplementary Table 2. Fatty acid composition of T4 seeds from g5CBE11n, g5CBE14n, g5CBE31n, g5CBE32n, g5CBE33n and g5CBE34n T3 plants (n=T3 allele number)
Fatty acid	Col-0		fad2-1			g5CBE11n											g5CBE14n
	1	2	1	2	3	1	2	3	4	5	6	7	8	9	10	11	1	2	3	4	5	6
16:0	8.29789	8.68657	8.51435	9.03265	6.15192	8.70664	14.2591	5.69565	9.07064	7.73127	13.3118	10.0857	9.04023	10.6371	12.4152	11.4489	8.64255	8.70706	10.9989	9.48211	10.7554	10.457
18:0	3.06181	3.41619	6.60774	7.31472	3.31384	6.81866	14.2881	2.43949	7.29297	3.19299	10.7911	6.52773	4.84626	7.10033	10.0235	8.55975	6.83951	6.48774	9.75211	7.78448	9.1831	8.78873
18:1	18.2153	18.7182	55.6326	54.1301	57.9911	59.6659	50.2262	63.0672	58.5436	41.7079	39.0195	38.5999	37.4061	37.363	35.7864	35.9803	59.4298	58.0531	55.0598	58.1692	53.2758	55.0517
18:2	30.3321	29.8985	2.22092	2.59646	2.41626	0.32752	1.08162	0.630283	1.03961	10.1562	7.08416	8.83468	10.8385	9.43272	9.53011	9.0766	0.359335	0.331095	0.411394	0.369116	0.79406	0.387465
18:3	18.8302	18.0712	5.85695	6.01219	6.75605	1.34636	1.97707	1.99155	1.7918	10.83	7.63368	10.0593	11.6142	10.8558	9.34657	10.7045	1.75821	1.45469	1.50237	1.4622	2.50179	1.45895
20:0	2.10475	2.16431	1.29921	1.32208	1.36491	1.08482	1.15125	1.11484	1.10949	1.69782	1.60807	1.93355	1.78116	1.76231	1.62666	1.73802	1.20796	1.10509	1.09629	1.05417	1.06995	1.04469
20:1	19.1579	19.045	19.8682	19.5918	22.006	22.0501	17.0167	25.0609	21.1519	24.6838	20.5517	23.9591	24.4735	22.8488	21.2715	22.4919	21.7626	23.8613	21.1792	21.6787	22.4199	22.8115
Fatty acid	g5CBE31n						g5CBE32n						g5CBE33n
	1	2	3	4	5	6	1	2	3	4	5	6	1	2	3	4	5	6	7
16:0	12.3423	13.2087	10.7566	13.9164	7.81252	7.48028	8.82918	6.61873	13.7197	5.12845	5.65659	5.24657	11.6404	9.24304	9.76702	11.3133	9.85191	9.878	11.181
18:0	10.5341	11.5712	7.98101	12.3724	3.59144	3.42937	7.45957	4.30814	14.3084	2.03613	2.32391	2.12032	7.93312	4.57034	5.15498	7.46685	4.90759	4.44586	8.19985
18:1	34.2306	31.9786	33.4855	33.0212	37.4177	37.6802	60.983	64.4218	55.389	69.7149	67.2167	70.5826	21.2409	21.5038	21.7884	21.816	16.3529	15.9905	30.5531
18:2	12.1499	12.5606	13.6435	12.3149	14.2887	13.6373	0.341284	0.287088	0.635851	0.590402	1.75039	0.364409	22.6477	25.1765	24.6412	23.7499	29.2836	31.0251	16.7588
18:3	11.1919	11.5485	13.1093	10.4564	13.8915	14.314	1.32649	1.58605	1.19615	1.69752	2.35592	1.62476	15.1325	16.7914	16.5532	15.0467	18.0505	17.7911	12.7837
20:0	1.65581	1.75786	1.75591	1.68265	1.91397	1.77321	1.08849	1.18441	0.84951	0.888063	0.981504	0.897646	2.42087	2.30338	2.35434	2.18666	2.37817	2.38375	1.79856
20:1	17.8953	17.3745	19.2682	16.236	21.0842	21.6856	19.9719	21.5937	13.9015	19.9446	19.715	19.1637	18.9846	20.4115	19.7408	18.4206	19.1753	18.4857	18.725
Fatty acid	g5CBE34n
	1	2	3	4	5	6	7	8	9	10	11	15
16:0	10.9998	9.92698	8.4095	14.5643	9.63181	11.0396	11.2854	11.326	5.44788	6.20645	6.53732	8.88531
18:0	9.60192	8.05339	6.00031	15.0895	7.32059	8.91285	10.2322	7.17128	2.28012	3.1004	2.93427	3.22207
18:1	43.1692	45.585	45.4177	52.1358	42.9443	42.7253	44.1875	28.9042	66.9352	50.8526	50.3212	30.2628
18:2	8.04789	7.85277	8.52936	0.49658	8.95288	8.81435	6.76718	18.1559	0.472903	7.80186	8.40724	18.7196
18:3	8.84116	8.69708	10.4858	1.00339	10.9287	10.2085	9.0251	15.5482	1.82676	9.54635	9.58054	16.9968
20:0	1.39469	1.34448	1.42941	1.04085	1.41218	1.34334	1.28518	1.82373	1.07209	1.50251	1.36651	1.84024
20:1	17.9454	18.5403	19.7279	15.6696	18.8095	16.956	17.2175	17.0707	21.965	20.9898	20.8529	20.0731
